# Supplementary material for: Enhanced Bioaccumulation and Toxicity of Arsenic in Marine Mussel Perna viridis in the Presence of CuO/Fe3O4 Nanoparticles
Source: Nanomaterials (Basel). 2021 Oct 19;11(10):2769. doi: 10.3390/nano11102769 (PMC8538411; doi:10.3390/nano11102769)
Supplement: Supplementary file 1 [file nanomaterials-11-02769-s001.zip]

Archive with 1 entries (1 files):
- nanomaterials-1379409-supplementary.pdf
